# Supplementary material for: Effects of Free and Nanoencapsulated Benznidazole in Acute Trypanosoma cruzi Infection: Role of Cholinergic Pathway and Redox Status
Source: Pharmaceuticals (Basel). 2024 Oct 19;17(10):1397. doi: 10.3390/ph17101397 (PMC11510717; doi:10.3390/ph17101397)
Supplement: Supplementary file 1 [file pharmaceuticals-17-01397-s001.zip]

Archive with 1 entries (1 files):
- pharmaceuticals-3236646-supplementary.pdf
